# Supplementary material for: Spatial heterogeneity of bacterial colonization across different gut segments following inter-species microbiota transplantation
Source: Microbiome. 2020 Nov 18;8:161. doi: 10.1186/s40168-020-00917-7 (PMC7677849; doi:10.1186/s40168-020-00917-7)
Supplement: Supplementary file 3 — Additional file 2: Supplementary tables. Table S1a. Donor microbes that were successfully transplanted into jejunal microbiota-associated (JMA) mice. SI: small intestine; LI: large intestine. * More abundant exogenous microbes colonized in the SI of JMA mice; # More abundant exogenous microbes colonized in the LI of JMA mice. Table S1b. Donor microbes that were successfully transplanted into ileal microbiota-associated (IMA) mice. SI: small intestine; LI: large intestine. Table S1c. Donor microbes that were successfully transplanted into cecal microbiota-associated (CeMA) mice. SI: small intestine; LI: large intestine. * More abundant exogenous microbes colonized in the SI of CeMA mice; # More abundant exogenous microbes colonized in the LI of CeMA mice. Table S1d. Donor microbes that were successfully transplanted into colonic microbiota-associated (CoMA) mice. SI: small intestine; LI: large intestine. * More abundant exogenous microbes colonized in the SI of CoMA mice; # More abundant exogenous microbes colonized in the LI of CoMA mice. Table S1d. Donor microbes that were successfully transplanted into colonic microbiota-associated (CoMA) mice. SI: small intestine; LI: large intestine. * More abundant exogenous microbes colonized in the SI of CoMA mice; # More abundant exogenous microbes colonized in the LI of CoMA mice. Table S1e. Donor microbes that were successfully transplanted into fecal microbiota-associated (FMA) mice. SI: small intestine; LI: large intestine. * More abundant exogenous microbes colonized in the SI of FMA mice; # More abundant exogenous microbes colonized in the LI of FMA mice. Table S1f. Donor microbes that were successfully transplanted into whole-intestinal microbiota-associated (WIMA) mice.SI: small intestine; LI: large intestine. * More abundant exogenous microbes colonized in the SI of WIMA mice; # More abundant exogenous microbes colonized in the LI of WIMA mice. [file 40168_2020_917_MOESM2_ESM.xlsx]

## Sheet: a
Table S1a. Donor microbes that were successfully transplanted into jejunal microbiota-associated (JMA) mice. SI: small intestine; LI: large intestine. * More abundant exogenous microbes colonized in the SI of JMA mice; # More abundant exogenous microbes colonized in the LI of JMA mice.
Item	Feature ID	Taxonomy							Relative abundance (%)
		Phylum	Class	Order	Family	Genus	Species		In SI	In LI
Pig-derived features only detected in SI	Feature9	Firmicutes	Bacilli	Lactobacillales	Lactobacillaceae	Lactobacillus	-		1.0126	0
	Feature308	Bacteroidetes	Cytophagia	Cytophagales	Cyclobacteriaceae	-	-		0.245426	0
	Feature8	Firmicutes	Bacilli	Lactobacillales	Lactobacillaceae	Lactobacillus	-		0.192222	0
	Feature427	Firmicutes	Clostridia	Clostridiales	Ruminococcaceae	-	-		0.144166	0
	Feature85	Firmicutes	Clostridia	Clostridiales	Veillonellaceae	Veillonellaceae	-		0.102976	0
	Feature37	Firmicutes	Clostridia	Clostridiales	Lachnospiraceae	Blautia			0.0858133	0
	Feature608	Firmicutes	Clostridia	Clostridiales	-	-	-		0.0737995	0
	Feature470	Proteobacteria	Betaproteobacteria	Burkholderiales	Burkholderiaceae	Burkholderia	bryophila		0.0652181	0
	Feature600	Bacteroidetes	Bacteroidia	Bacteroidales	Prevotellaceae	Prevotella	copri		0.0480555	0
	Feature751	Proteobacteria	Gammaproteobacteria	Enterobacteriales	Enterobacteriaceae	Erwinia	-		0.0480555	0
	Feature355	Firmicutes	Bacilli	Lactobacillales	Streptococcaceae	Lactococcus	-		0.0343253	0
	Feature155	Cyanobacteria	Chloroplast	Streptophyta	-	-	-		0.0326091	0
	Feature859	Proteobacteria	Alphaproteobacteria	Sphingomonadales	Erythrobacteraceae	-	-		0.0291765	0
	Feature141	Bacteroidetes	Bacteroidia	Bacteroidales	S24-7	-	-		0.0291765	0
	Feature15	Firmicutes	Bacilli	Lactobacillales	Lactobacillaceae	Lactobacillus	-		0.0223115	0
	Feature42	Firmicutes	Clostridia	Clostridiales	Ruminococcaceae	Gemmiger	formicilis		0.0205952	0
	Feature101	Firmicutes	Clostridia	Clostridiales	-	-	-		0.0205952	0
	Feature47	Bacteroidetes	Bacteroidia	Bacteroidales	Bacteroidaceae	_Bacteroides	fragilis		0.0188789	0
	Feature1003	Actinobacteria	Actinobacteria	Actinomycetales	Propionibacteriaceae	Propionibacterium	acnes		0.0188789	0
	Feature955	Firmicutes	Clostridia	Clostridiales	Lachnospiraceae	Roseburia	faecis		0.0188789	0
	Feature1226	Firmicutes	Bacilli	Lactobacillales	Lactobacillaceae	Lactobacillus	mucosae		0.0171627	0
	Feature1114	Proteobacteria	Deltaproteobacteria	Desulfovibrionales	Desulfovibrionaceae	-	-		0.0171627	0
	Feature1137	Firmicutes	Clostridia	Clostridiales	Ruminococcaceae	Ruminococcus	bromii		0.0171627	0
	Feature1345	Proteobacteria	Alphaproteobacteria	Rhodospirillales	Acetobacteraceae	Acetobacter	-		0.0137301	0
	Feature1315	Proteobacteria	Gammaproteobacteria	Enterobacteriales	Enterobacteriaceae	Enterobacter	-		0.0120139	0
	Feature1172	Proteobacteria	Gammaproteobacteria	Pseudomonadales	Pseudomonadaceae	Pseudomonas	-		0.0102976	0
	Feature1488	Proteobacteria	Alphaproteobacteria	Rhodobacterales	Rhodobacteraceae	Amaricoccus	-		0.0102976	0
	Feature1526	Proteobacteria	Alphaproteobacteria	Rhizobiales	Aurantimonadaceae	-	-		0.00858133	0
	Feature529	Proteobacteria	Alphaproteobacteria	Rickettsiales	mitochondria	-	-		0.00858133	0
	Feature222	Firmicutes	Clostridia	Clostridiales	Ruminococcaceae	Faecalibacterium	prausnitzii		0.00858133	0
	Feature1350	Proteobacteria	Gammaproteobacteria	Pasteurellales	Pasteurellaceae	Actinobacillus	muris		0.00858133	0
	Feature460	Firmicutes	Clostridia	Clostridiales	Ruminococcaceae	-	-		0.00686507	0
	Feature549	Firmicutes	Bacilli	Lactobacillales	Aerococcaceae	Aerococcus	-		0.00686507	0
	Feature665	Firmicutes	Bacilli	Lactobacillales	Lactobacillaceae	-	-		0.00686507	0
	Feature1400	Firmicutes	Clostridia	Clostridiales	Lachnospiraceae	-	-		0.00686507	0
	Feature1614	Firmicutes	Bacilli	Lactobacillales	Lactobacillaceae	Pediococcus	-		0.00686507	0
	Feature1850	Firmicutes	Erysipelotrichi	Erysipelotrichales	Erysipelotrichaceae	Allobaculum	-		0.00686507	0
	Feature17	Firmicutes	Clostridia	Clostridiales	-	-	-		0.0051488	0
	Feature95	Firmicutes	Bacilli	Lactobacillales	Lactobacillaceae	Lactobacillus	helveticus		0.0051488	0
	Feature951	Firmicutes	Clostridia	Clostridiales	Peptostreptococcaceae	Peptostreptococcus	-		0.0051488	0
	Feature1795	Proteobacteria	Gammaproteobacteria	Pseudomonadales	Pseudomonadaceae	Pseudomonas	viridiflava		0.0051488	0
	Feature2073	Actinobacteria	Actinobacteria	Actinomycetales	Microbacteriaceae	Leucobacter	-		0.0051488	0
	Feature56	Firmicutes	Clostridia	Clostridiales	Lachnospiraceae	-	-		0.00343253	0
	Feature136	Firmicutes	Clostridia	Clostridiales	Lachnospiraceae	Dorea	-		0.00343253	0
	Feature831	Firmicutes	Bacilli	Lactobacillales	Leuconostocaceae	Weissella	-		0.00343253	0
	Feature1042	Actinobacteria	Actinobacteria	Actinomycetales	Pseudonocardiaceae	Saccharopolyspora	-		0.00343253	0
	Feature2013	Cyanobacteria	Chloroplast	Stramenopiles	-	-	-		0.00343253	0
	Feature2238	Cyanobacteria	Chloroplast	Streptophyta	-	-	-		0.00343253	0
	Feature2262	Proteobacteria	Betaproteobacteria	Burkholderiales	Burkholderiaceae	Burkholderia	-		0.00343253	0
	Feature2310	Firmicutes	Clostridia	Clostridiales	Mogibacteriaceae				0.00343253	0
	Feature53	Firmicutes	Erysipelotrichi	Erysipelotrichales	Erysipelotrichaceae	Eubacterium	biforme		0.00171627	0
	Feature104	Firmicutes	Bacilli	Turicibacterales	Turicibacteraceae	Turicibacter	-		0.00171627	0
	Feature192	Firmicutes	Clostridia	Clostridiales	Lachnospiraceae	Dorea	longicatena		0.00171627	0
	Feature368	Actinobacteria	Actinobacteria	Coriobacteriales	Coriobacteriaceae	-	-		0.00171627	0
	Feature402	Firmicutes	Bacilli	Bacillales	Bacillaceae	Bacillus	-		0.00171627	0
	Feature429	Firmicutes	Clostridia	Clostridiales	Ruminococcaceae	-	-		0.00171627	0
	Feature1475	Actinobacteria	Actinobacteria	Actinomycetales	Dietziaceae	Dietzia	-		0.00171627	0
	Feature2172	Firmicutes	Erysipelotrichi	Erysipelotrichales	Erysipelotrichaceae	p-75-a5	-		0.00171627	0
	Feature2447	Proteobacteria	Alphaproteobacteria	Caulobacterales	Caulobacteraceae	Brevundimonas	-		0.00171627	0
	Feature2471	Proteobacteria	Alphaproteobacteria	Rhizobiales	Methylobacteriaceae	Methylobacterium			0.00171627	0
Pig-derived features only detected in LI	Feature107	Actinobacteria	Actinobacteria	Bifidobacteriales	Bifidobacteriaceae	Bifidobacterium	pseudolongum		0	0.117779
	Feature2308	Firmicutes	Clostridia	Clostridiales	Tissierellaceae	Sporanaerobacter	-		0	0.0009654
Pig-derived features detected in SI and LI	Feature1	Firmicutes	Bacilli	Lactobacillales	Streptococcaceae	Streptococcus	-		26.0529	26.9588
	Feature10	Actinobacteria	Actinobacteria	Bifidobacteriales	Bifidobacteriaceae	Bifidobacterium	pseudolongum		17.2416	11.1272
	Feature24#	Firmicutes	Bacilli	Lactobacillales	Enterococcaceae	Enterococcus	-		4.99949	7.3689
	Feature40	Firmicutes	Bacilli	Bacillales	Staphylococcaceae	Staphylococcus	-		3.89936	1.03974
	Feature48*	Actinobacteria	Actinobacteria	Actinomycetales	Nocardiaceae	Rhodococcus	-		2.86617	0.478838
	Feature27#	Firmicutes	Clostridia	Clostridiales	Lachnospiraceae	-	-		2.61902	7.2125
	Feature33	Firmicutes	Clostridia	Clostridiales	Lachnospiraceae	-	-		1.86387	1.27143
	Feature75	Proteobacteria	Gammaproteobacteria	Xanthomonadales	Xanthomonadaceae	Stenotrophomonas	-		1.81924	0.194045
	Feature78	Proteobacteria	Gammaproteobacteria	Xanthomonadales	Xanthomonadaceae	Stenotrophomonas	geniculata		1.79865	0.177634
	Feature23	Firmicutes	Bacilli	Lactobacillales	Enterococcaceae	Enterococcus	-		1.2031	1.73772
	Feature54#	Firmicutes	Bacilli	Lactobacillales	Enterococcaceae	Enterococcus	-		1.09669	1.97328
	Feature14#	Proteobacteria	Gammaproteobacteria	Enterobacteriales	Enterobacteriaceae	Escherichia	coli		1.07953	3.96393
	Feature125*	Firmicutes	Bacilli	Bacillales	Staphylococcaceae	Staphylococcus	equorum		0.775753	0.220111
	Feature145	Proteobacteria	Gammaproteobacteria	Enterobacteriales	Enterobacteriaceae	Enterobacter	-		0.544057	0.260658
	Feature218*	Proteobacteria	Betaproteobacteria	Burkholderiales	Oxalobacteraceae	Ralstonia	-		0.459959	0.0067578
	Feature243*	Cyanobacteria	Chloroplast	Chlorophyta	-	-	-		0.360416	0.0135156
	Feature253*	Proteobacteria	Gammaproteobacteria	Enterobacteriales	Enterobacteriaceae	Enterobacter	-		0.341537	0.0067578
	Feature297	Proteobacteria	Alphaproteobacteria	Rhodobacterales	Rhodobacteraceae	Paracoccus	-		0.217966	0.004827
	Feature387*	Firmicutes	Bacilli	Bacillales	Bacillaceae	Bacillus	flexus		0.135585	0.0009654
	Feature498	Firmicutes	Bacilli	Bacillales	Bacillaceae	Bacillus	marisflavi		0.102976	0.0009654
	Feature603	Proteobacteria	Gammaproteobacteria	Pseudomonadales	Pseudomonadaceae	Pseudomonas	-		0.0635019	0.0019308
	Feature652	Firmicutes	Bacilli	Bacillales	Bacillaceae	Bacillus	flexus		0.0600693	0.0019308
	Feature704	Firmicutes	Bacilli	Bacillales	Bacillaceae	Bacillus	-		0.0549205	0.0009654
	Feature580	Firmicutes	Bacilli	-	-	-	-		0.0137301	0.009654
	Feature369	Firmicutes	Clostridia	Clostridiales	Lachnospiraceae	-	-		0.00343253	0.0685434
	Feature61	Firmicutes	Clostridia	Clostridiales	Clostridiaceae	Clostridium	-		0.00343253	0.004827
	Feature73	Firmicutes	Bacilli	Lactobacillales	Enterococcaceae	Enterococcus	-		0.00343253	0.0009654
	Feature1260	Firmicutes	Clostridia	Clostridiales	Lachnospiraceae	-	-		0.00171627	0.0077232
	Feature510	Cyanobacteria	Chloroplast	Streptophyta	-	-	-		0.00171627	0.004827

## Sheet: b
Table S1b. Donor microbes that were successfully transplanted into ileal microbiota-associated (IMA) mice. SI: small intestine; LI: large intestine.
Item	Feature ID	Taxonomy							Relative abundance (%)
		Phylum	Class	Order	Family	Genus	Species		In SI	In LI
Pig-derived features only detected in SI	Feature9	Firmicutes	Bacilli	Lactobacillales	Lactobacillaceae	Lactobacillus	-		1.00283	0
	Feature37	Firmicutes	Clostridia	Clostridiales	Lachnospiraceae	Blautia	-		0.442005	0
	Feature8	Firmicutes	Bacilli	Lactobacillales	Lactobacillaceae	Lactobacillus	-		0.123571	0
	Feature155	Cyanobacteria	Chloroplast	Streptophyta	-	-	-		0.0356455	0
	Feature994	Firmicutes	Bacilli	Bacillales	Staphylococcaceae	Staphylococcus	-		0.0308928	0
	Feature53	Firmicutes	Erysipelotrichi	Erysipelotrichales	Erysipelotrichaceae	Eubacterium	biforme		0.0118818	0
	Feature136	Firmicutes	Clostridia	Clostridiales	Lachnospiraceae	Dorea	-		0.0118818	0
	Feature92	Firmicutes	Bacilli	Lactobacillales	Lactobacillaceae	Lactobacillus	reuteri		0.00950548	0
	Feature192	Firmicutes	Clostridia	Clostridiales	Lachnospiraceae	Dorea	longicatena		0.00950548	0
	Feature95	Firmicutes	Bacilli	Lactobacillales	Lactobacillaceae	Lactobacillus	delbrueckii		0.00475274	0
	Feature231	Firmicutes	Clostridia	Clostridiales	Peptococcaceae	Peptococcus	-		0.00475274	0
	Feature368	Actinobacteria	Coriobacteriia	Coriobacteriales	Coriobacteriaceae	-	-		0.00475274	0
	Feature46	Firmicutes	Clostridia	Clostridiales	Clostridiaceae	SMB53	-		0.00237637	0
	Feature169	Firmicutes	Erysipelotrichi	Erysipelotrichales	Erysipelotrichaceae	Eubacterium	cylindroides		0.00237637	0
	Feature769	Firmicutes	Clostridia	Clostridiales	Mogibacteriaceae	Mogibacterium	-		0.00237637	0
	Feature1233	Actinobacteria	Coriobacteriia	Coriobacteriales	Coriobacteriaceae	-	-		0.00237637	0
Pig-derived features only detected in LI	Feature40	Firmicutes	Bacilli	Bacillales	Staphylococcaceae	Staphylococcus	-		0	0.0328236
	Feature104	Firmicutes	Bacilli	Turicibacterales	Turicibacteraceae	Turicibacter	-		0	0.009654
	Feature101	Firmicutes	Clostridia	Clostridiales	-	-	-		0	0.0019308
Pig-derived features detected in SI and LI	Feature14	Proteobacteria	Gammaproteobacteria	Enterobacteriales	Enterobacteriaceae	Escherichia	coli		2.56648	2.06596
	Feature107	Actinobacteria	Actinobacteria	Bifidobacteriales	Bifidobacteriaceae	Bifidobacterium	pseudolongum		1.04323	0.735635
	Feature42	Firmicutes	Clostridia	Clostridiales	Ruminococcaceae	Gemmiger	formicilis		0.442005	0.237488
	Feature61	Firmicutes	Clostridia	Clostridiales	Clostridiaceae	Clostridium	-		0.327939	0.938369
	Feature172	Firmicutes	Clostridia	Clostridiales	Peptostreptococcaceae	-	-		0.256648	0.220111
	Feature96	Firmicutes	Clostridia	Clostridiales	Ruminococcaceae	Gemmiger	formicilis		0.159217	0.171841
	Feature1	Firmicutes	Bacilli	Lactobacillales	Streptococcaceae	Streptococcus	-		0.0499038	0.540624
	Feature70	Firmicutes	Bacilli	Lactobacillales	Aerococcaceae	Aerococcus	-		0.0308928	1.52533
	Feature15	Firmicutes	Bacilli	Lactobacillales	Lactobacillaceae	Lactobacillus	-		0.0166346	0.0038616
	Feature33	Firmicutes	Clostridia	Clostridiales	Lachnospiraceae	-	-		0.0118818	0.0057924
	Feature230	Firmicutes	Clostridia	Clostridiales	Lachnospiraceae	Dorea	-		0.00950548	0.125502

## Sheet: c
Table S1c. Donor microbes that were successfully transplanted into cecal microbiota-associated (CeMA) mice. SI: small intestine; LI: large intestine. * More abundant exogenous microbes colonized in the SI of CeMA mice; # More abundant exogenous microbes colonized in the LI of CeMA mice.
Item	Feature ID	Taxonomy							Relative abundance (%)
		Phylum	Class	Order	Family	Genus	Species		In SI	In LI
Pig-derived features only detected in SI	Feature56	Firmicutes	Clostridia	Clostridiales	Lachnospiraceae	-	-		0.0355267	0
	Feature92	Firmicutes	Bacilli	Lactobacillales	Lactobacillaceae	Lactobacillus	reuteri		0.016991	0
	Feature17	Firmicutes	Clostridia	Clostridiales	Clostridiaceae	-	-		0.0154464	0
	Feature1	Firmicutes	Bacilli	Lactobacillales	Streptococcaceae	Streptococcus	-		0.0139018	0
	Feature96	Firmicutes	Clostridia	Clostridiales	Ruminococcaceae	Gemmiger	formicilis		0.00926784	0
	Feature37	Firmicutes	Clostridia	Clostridiales	Lachnospiraceae	Blautia	-		0.0077232	0
	Feature84	Firmicutes	Clostridia	Clostridiales	Ruminococcaceae	-	-		0.0077232	0
	Feature95	Firmicutes	Bacilli	Lactobacillales	Lactobacillaceae	Lactobacillus	delbrueckii		0.0077232	0
	Feature39	Firmicutes	Clostridia	Clostridiales	Ruminococcaceae	-	-		0.00617856	0
	Feature104	Firmicutes	Bacilli	Turicibacterales	Turicibacteraceae	Turicibacter	-		0.00463392	0
	Feature107	Actinobacteria	Actinobacteria	Bifidobacteriales	Bifidobacteriaceae	Bifidobacterium	pseudolongum		0.00463392	0
	Feature231	Firmicutes	Clostridia	Clostridiales	Peptococcaceae	Peptococcus	-		0.00463392	0
	Feature575	Proteobacteria	Deltaproteobacteria	Desulfovibrionales	Desulfovibrionaceae	Desulfovibrio	D168		0.00463392	0
	Feature61	Firmicutes	Clostridia	Clostridiales	Clostridiaceae	Clostridium	-		0.00308928	0
	Feature285	Firmicutes	Clostridia	Clostridiales	Lachnospiraceae	Blautia	-		0.00308928	0
	Feature41	Firmicutes	Clostridia	Clostridiales	Lachnospiraceae	Coprococcus	-		0.00308928	0
	Feature454	Firmicutes	Clostridia	Clostridiales	Ruminococcaceae	-	-		0.00308928	0
	Feature101	Firmicutes	Clostridia	Clostridiales	-	-	-		0.00154464	0
	Feature110	Firmicutes	Clostridia	Clostridiales	Ruminococcaceae	-	-		0.00154464	0
	Feature161	Firmicutes	Bacilli	Lactobacillales	Streptococcaceae	Streptococcus	-		0.00154464	0
	Feature219	Firmicutes	Erysipelotrichi	Erysipelotrichales	Erysipelotrichaceae	Bulleidia	p-1630-c5		0.00154464	0
	Feature312	Firmicutes	Clostridia	Clostridiales	Lachnospiraceae	Blautia	-		0.00154464	0
	Feature622	Firmicutes	Clostridia	Clostridiales	Lachnospiraceae	Coprococcus	-		0.00154464	0
	Feature625	Firmicutes	Clostridia	Clostridiales	Lachnospiraceae	-	-		0.00154464	0
	Feature769	Firmicutes	Clostridia	Clostridiales	Mogibacteriaceae	Mogibacterium	-		0.00154464	0
	Feature981	Firmicutes	Clostridia	Clostridiales	Lachnospiraceae	Coprococcus	-		0.00154464	0
Pig-derived features only detected in LI	Feature85	Firmicutes	Clostridia	Clostridiales	Veillonellaceae	Phascolarctobacterium	-		0	0.230593
	Feature117	Firmicutes	Erysipelotrichi	Erysipelotrichales	Erysipelotrichaceae	-	-		0	0.0364094
	Feature208	Firmicutes	Clostridia	Clostridiales	Ruminococcaceae	Butyricicoccus	pullicaecorum		0	0.0353061
	Feature519	Proteobacteria	Deltaproteobacteria	Desulfovibrionales	Desulfovibrionaceae	Desulfovibrio	-		0	0.0187563
	Feature522	Actinobacteria	Coriobacteriia	Coriobacteriales	Coriobacteriaceae	Slackia	-		0	0.0187563
	Feature417	Actinobacteria	Coriobacteriia	Coriobacteriales	Coriobacteriaceae	-	-		0	0.0143431
	Feature222	Firmicutes	Clostridia	Clostridiales	Ruminococcaceae	Faecalibacterium	prausnitzii		0	0.00882651
	Feature424	Firmicutes	Clostridia	Clostridiales	Lachnospiraceae	Ruminococcus	gnavus		0	0.00661989
	Feature630	Firmicutes	Erysipelotrichi	Erysipelotrichales	Erysipelotrichaceae	Bulleidia	-		0	0.00661989
	Feature564	Firmicutes	Clostridia	Clostridiales	Ruminococcaceae	Butyricicoccus	pullicaecorum		0	0.00551657
	Feature169	Firmicutes	Erysipelotrichi	Erysipelotrichales	Erysipelotrichaceae	Eubacterium	cylindroides		0	0.00220663
	Feature372	Firmicutes	Clostridia	Clostridiales	Ruminococcaceae	Faecalibacterium	prausnitzii		0	0.00220663
	Feature423	Firmicutes	Erysipelotrichi	Erysipelotrichales	Erysipelotrichaceae	p-75-a5	-		0	0.00110331
	Feature293	Firmicutes	Clostridia	Clostridiales	Veillonellaceae	Phascolarctobacterium	-		0	0.00110331
	Feature391	Bacteroidetes	Bacteroidia	Bacteroidales	Prevotellaceae	Prevotella	copri		0	0.00110331
	Feature462	Firmicutes	Clostridia	Clostridiales	Ruminococcaceae	-	-		0	0.00110331
	Feature509	Bacteroidetes	Bacteroidia	Bacteroidales	Prevotellaceae	Prevotella	-		0	0.00110331
	Feature1033	Firmicutes	Clostridia	Clostridiales	-	-	-		0	0.00110331
	Feature1143	Bacteroidetes	Bacteroidia	Bacteroidales	Prevotellaceae	Prevotella	-		0	0.00110331
Pig-derived features detected in SI and LI	Feature43#	Bacteroidetes	Bacteroidia	Bacteroidales	S24-7	-	-		0.0586963	1.55898
	Feature50#	Firmicutes	Clostridia	Clostridiales	Ruminococcaceae	-	-		0.0370714	1.44755
	Feature53#	Firmicutes	Erysipelotrichi	Erysipelotrichales	Erysipelotrichaceae	Eubacterium	biforme		0.0339821	1.25226
	Feature8*	Firmicutes	Bacilli	Lactobacillales	Lactobacillaceae	Lactobacillus	-		16.1168	1.21144
	Feature16#	Actinobacteria	Actinobacteria	Bifidobacteriales	Bifidobacteriaceae	Bifidobacterium	animalis		0.389249	1.03822
	Feature112#	Bacteroidetes	Bacteroidia	Bacteroidales	Prevotellaceae	Prevotella	-		0.0478838	0.671918
	Feature9*	Firmicutes	Bacilli	Lactobacillales	Lactobacillaceae	Lactobacillus	-		17.6954	0.629992
	Feature86#	Firmicutes	Clostridia	Clostridiales	Veillonellaceae	Megamonas	-		0.00926784	0.324374
	Feature162#	Firmicutes	Clostridia	Clostridiales	Ruminococcaceae	-	-		0.00617856	0.298998
	Feature42	Firmicutes	Clostridia	Clostridiales	Ruminococcaceae	Gemmiger	formicilis		0.0355267	0.293482
	Feature60#	Firmicutes	Clostridia	Clostridiales	Lachnospiraceae	Ruminococcus	-		0.0154464	0.152257
	Feature257#	Firmicutes	Erysipelotrichi	Erysipelotrichales	Erysipelotrichaceae	Bulleidia	p-1630-c5		0.00463392	0.136811
	Feature190#	Firmicutes	Clostridia	Clostridiales	Ruminococcaceae	Faecalibacterium	prausnitzii		0.00308928	0.131294
	Feature15*	Firmicutes	Bacilli	Lactobacillales	Lactobacillaceae	Lactobacillus	-		10.8032	0.100402
	Feature165#	Firmicutes	Clostridia	Clostridiales	Peptococcaceae	Peptococcus	-		0.00463392	0.0937817
	Feature173#	Firmicutes	Clostridia	Clostridiales	Lachnospiraceae	Oribacterium	-		0.0139018	0.0915751
	Feature14	Proteobacteria	Gammaproteobacteria	Enterobacteriales	Enterobacteriaceae	Escherichia	coli		0.202348	0.0893685
	Feature166#	Firmicutes	Clostridia	Clostridiales	Ruminococcaceae	-	-		0.00154464	0.0882651
	Feature124#	Actinobacteria	Coriobacteriia	Coriobacteriales	Coriobacteriaceae	Collinsella	aerofaciens		0.00154464	0.0286862
	Feature378#	Firmicutes	Clostridia	Clostridiales	-	-	-		0.0247142	0.0286862
	Feature499#	Actinobacteria	Coriobacteriia	Coriobacteriales	Coriobacteriaceae	Collinsella	aerofaciens		0.00308928	0.0132398
	Feature368#	Actinobacteria	Coriobacteriia	Coriobacteriales	Coriobacteriaceae	-	-		0.00154464	0.0121365
	Feature18	Firmicutes	Erysipelotrichi	Erysipelotrichales	Erysipelotrichaceae	Allobaculum	-		0.00617856	0.0077232
	Feature136	Firmicutes	Clostridia	Clostridiales	Lachnospiraceae	Dorea	-		0.00926784	0.00220663

## Sheet: d
Table S1d. Donor microbes that were successfully transplanted into colonic microbiota-associated (CoMA) mice. SI: small intestine; LI: large intestine. * More abundant exogenous microbes colonized in the SI of CoMA mice; # More abundant exogenous microbes colonized in the LI of CoMA mice.
Item	Feature ID	Taxonomy							Relative abundance (%)
		Phylum	Class	Order	Family	Genus	Species		In SI	In LI
Pig-derived features only detected in SI	Feature156	Firmicutes	Clostridia	Clostridiales	Ruminococcaceae	Gemmiger	formicilis		0.0592112	0
	Feature214	Firmicutes	Clostridia	Clostridiales	Ruminococcaceae	Ruminococcus	albus		0.0283184	0
	Feature101	Firmicutes	Clostridia	Clostridiales	-	-	-		0.012872	0
	Feature706	Firmicutes	Clostridia	Clostridiales	Ruminococcaceae	Oscillospira	-		0.0077232	0
	Feature161	Firmicutes	Bacilli	Lactobacillales	Streptococcaceae	Streptococcus	-		0.0051488	0
	Feature190	Firmicutes	Clostridia	Clostridiales	Ruminococcaceae	Faecalibacterium	prausnitzii		0.0051488	0
	Feature843	Firmicutes	Clostridia	Clostridiales	Ruminococcaceae	Oscillospira	-		0.0051488	0
	Feature1058	Firmicutes	Clostridia	Clostridiales	Lachnospiraceae	-	-		0.0051488	0
	Feature79	Firmicutes	Clostridia	Clostridiales	Clostridiaceae	Clostridium	butyricum		0.0051488	0
	Feature179	Firmicutes	Clostridia	Clostridiales	Lachnospiraceae	Roseburia	faecis		0.0051488	0
	Feature172	Firmicutes	Clostridia	Clostridiales	Peptostreptococcaceae	-	-		0.0025744	0
	Feature230	Firmicutes	Clostridia	Clostridiales	Lachnospiraceae	Dorea	-		0.0025744	0
	Feature424	Firmicutes	Clostridia	Clostridiales	Lachnospiraceae	Ruminococcus	gnavus		0.0025744	0
	Feature439	Bacteroidetes	Bacteroidia	Bacteroidales	Prevotellaceae	Prevotella	-		0.0025744	0
	Feature460	Firmicutes	Clostridia	Clostridiales	Ruminococcaceae	-	-		0.0025744	0
	Feature500	Firmicutes	Clostridia	Clostridiales	Lachnospiraceae	-	-		0.0025744	0
	Feature762	Bacteroidetes	Bacteroidia	Bacteroidales	Prevotellaceae	Prevotella	-		0.0025744	0
	Feature1137	Firmicutes	Clostridia	Clostridiales	Ruminococcaceae	Ruminococcus	bromii		0.0025744	0
Pig-derived features only detected in LI	Feature39	Firmicutes	Clostridia	Clostridiales	Ruminococcaceae	-	-		0	1.89476
	Feature45	Bacteroidetes	Bacteroidia	Bacteroidales	Paraprevotellaceae	Paraprevotella	-		0	1.86681
	Feature135	Bacteroidetes	Bacteroidia	Bacteroidales	Paraprevotellaceae	Prevotella	-		0	0.56931
	Feature112	Bacteroidetes	Bacteroidia	Bacteroidales	Prevotellaceae	Prevotella	-		0	0.301573
	Feature173	Firmicutes	Clostridia	Clostridiales	Lachnospiraceae	Oribacterium	-		0	0.1221
	Feature203	Firmicutes	Clostridia	Clostridiales	Ruminococcaceae	-	-		0	0.0897362
	Feature251	Firmicutes	Clostridia	Clostridiales	Lachnospiraceae	Blautia	-		0	0.0603145
	Feature401	Bacteroidetes	Bacteroidia	Bacteroidales	Prevotellaceae	Prevotella	copri		0	0.0603145
	Feature208	Firmicutes	Clostridia	Clostridiales	Ruminococcaceae	Butyricicoccus	pullicaecorum		0	0.0588434
	Feature164	Firmicutes	Clostridia	Clostridiales	Lachnospiraceae	Coprococcus	-		0	0.0544302
	Feature191	Firmicutes	Clostridia	Clostridiales	Lachnospiraceae	Roseburia	-		0	0.0470747
	Feature358	Firmicutes	Clostridia	Clostridiales	Ruminococcaceae	-	-		0	0.0353061
	Feature229	Firmicutes	Clostridia	Clostridiales	Lachnospiraceae	Blautia	obeum		0	0.033835
	Feature527	Firmicutes	Clostridia	Clostridiales	Lachnospiraceae	-	-		0	0.0250085
	Feature491	Firmicutes	Clostridia	Clostridiales	-	-	-		0	0.0235374
	Feature216	Firmicutes	Clostridia	Clostridiales	Lachnospiraceae	-	-		0	0.0220663
	Feature695	Firmicutes	Clostridia	Clostridiales	Ruminococcaceae	-	-		0	0.0220663
	Feature860	Firmicutes	Clostridia	Clostridiales	Lachnospiraceae	Blautia	-		0	0.0220663
	Feature299	Proteobacteria	Deltaproteobacteria	Desulfovibrionales	Desulfovibrionaceae	Desulfovibrio	-		0	0.0205952
	Feature572	Bacteroidetes	Bacteroidia	Bacteroidales	Prevotellaceae	Prevotella	copri		0	0.0191241
	Feature418	Firmicutes	Clostridia	Clostridiales	Ruminococcaceae	Gemmiger	formicilis		0	0.0191241
	Feature871	Firmicutes	Clostridia	Clostridiales	-	-	-		0	0.017653
	Feature821	Bacteroidetes	Bacteroidia	Bacteroidales	Porphyromonadaceae	Parabacteroides	-		0	0.017653
	Feature1115	Firmicutes	Clostridia	Clostridiales	Lachnospiraceae	-	-		0	0.0161819
	Feature1037	Firmicutes	Clostridia	Clostridiales	Ruminococcaceae	-	-		0	0.0161819
	Feature526	Firmicutes	Clostridia	Clostridiales	Lachnospiraceae	Dorea	-		0	0.0147109
	Feature423	Firmicutes	Erysipelotrichi	Erysipelotrichales	Erysipelotrichaceae	p-75-a5	-		0	0.0147109
	Feature475	Firmicutes	Clostridia	Clostridiales	Lachnospiraceae	Oribacterium	-		0	0.0147109
	Feature847	Firmicutes	Clostridia	Clostridiales	Lachnospiraceae	-	-		0	0.0147109
	Feature855	Firmicutes	Clostridia	Clostridiales	Lachnospiraceae	Blautia	-		0	0.0132398
	Feature919	Firmicutes	Clostridia	Clostridiales	Mogibacteriaceae	-	-		0	0.0132398
	Feature773	Bacteroidetes	Bacteroidia	Bacteroidales	Prevotellaceae	Prevotella	copri		0	0.0117687
	Feature625	Firmicutes	Clostridia	Clostridiales	Lachnospiraceae	-	-		0	0.0117687
	Feature1294	Firmicutes	Clostridia	Clostridiales	Ruminococcaceae	Oscillospira	-		0	0.0117687
	Feature891	Firmicutes	Clostridia	Clostridiales	Mogibacteriaceae	-	-		0	0.0117687
	Feature522	Actinobacteria	Coriobacteriia	Coriobacteriales	Coriobacteriaceae	Slackia	-		0	0.0117687
	Feature637	Bacteroidetes	Bacteroidia	Bacteroidales	Paraprevotellaceae	Prevotella	-		0	0.0102976
	Feature1267	Firmicutes	Clostridia	Clostridiales	Ruminococcaceae	Oscillospira	-		0	0.0102976
	Feature630	Firmicutes	Erysipelotrichi	Erysipelotrichales	Erysipelotrichaceae	Bulleidia	-		0	0.0102976
	Feature271	Firmicutes	Clostridia	Clostridiales	Lachnospiraceae	Roseburia	-		0	0.00882651
	Feature1077	Proteobacteria	Deltaproteobacteria	Desulfovibrionales	Desulfovibrionaceae	Desulfovibrio	-		0	0.00882651
	Feature585	Firmicutes	Clostridia	Clostridiales	Ruminococcaceae	Oscillospira	-		0	0.00882651
	Feature1662	Firmicutes	Clostridia	Clostridiales	Mogibacteriaceae	-	-		0	0.00735543
	Feature938	Firmicutes	Clostridia	Clostridiales	Mogibacteriaceae	-	-		0	0.00588434
	Feature981	Firmicutes	Clostridia	Clostridiales	Lachnospiraceae	Coprococcus	-		0	0.00588434
	Feature372	Firmicutes	Clostridia	Clostridiales	Ruminococcaceae	Faecalibacterium	prausnitzii		0	0.00588434
	Feature410	Firmicutes	Clostridia	Clostridiales	Ruminococcaceae	Oscillospira	-		0	0.00588434
	Feature564	Firmicutes	Clostridia	Clostridiales	Ruminococcaceae	Butyricicoccus	pullicaecorum		0	0.00588434
	Feature769	Firmicutes	Clostridia	Clostridiales	Mogibacteriaceae	Mogibacterium	-		0	0.00588434
	Feature1597	Firmicutes	Clostridia	Clostridiales	Lachnospiraceae	-	-		0	0.00588434
	Feature231	Firmicutes	Clostridia	Clostridiales	Peptococcaceae	Peptococcus	-		0	0.00441326
	Feature435	Actinobacteria	Coriobacteriia	Coriobacteriales	Coriobacteriaceae	-	-		0	0.00441326
	Feature648	Firmicutes	Clostridia	Clostridiales	Lachnospiraceae	Dorea	formicigenerans		0	0.00441326
	Feature696	Firmicutes	Clostridia	Clostridiales	Mogibacteriaceae	-	-		0	0.00441326
	Feature897	Firmicutes	Erysipelotrichi	Erysipelotrichales	Erysipelotrichaceae	Bulleidia	-		0	0.00441326
	Feature1185	Bacteroidetes	Bacteroidia	Bacteroidales	-	-	-		0	0.00441326
	Feature2111	Bacteroidetes	Bacteroidia	Bacteroidales	-	-	-		0	0.00441326
	Feature390	Proteobacteria	Gammaproteobacteria	Aeromonadales	Succinivibrionaceae	Succinivibrio	-		0	0.00294217
	Feature430	Firmicutes	Clostridia	Clostridiales	Lachnospiraceae	-	-		0	0.00294217
	Feature673	Firmicutes	Clostridia	Clostridiales	Ruminococcaceae	Ruminococcus	-		0	0.00294217
	Feature886	Firmicutes	Clostridia	Clostridiales	Lachnospiraceae	Blautia	-		0	0.00294217
	Feature1197	Firmicutes	Clostridia	Clostridiales	Ruminococcaceae	-	-		0	0.00294217
	Feature1961	Bacteroidetes	Bacteroidia	Bacteroidales	-	-	-		0	0.00294217
	Feature2216	Bacteroidetes	Bacteroidia	Bacteroidales	Prevotellaceae	Prevotella	-		0	0.00294217
	Feature257	Firmicutes	Erysipelotrichi	Erysipelotrichales	Erysipelotrichaceae	Bulleidia	p-1630-c5		0	0.00294217
	Feature464	Firmicutes	Clostridia	Clostridiales	Lachnospiraceae	-	-		0	0.00294217
	Feature1598	Firmicutes	Clostridia	Clostridiales	-	-	-		0	0.00294217
	Feature301	Firmicutes	Clostridia	Clostridiales	Lachnospiraceae	-	-		0	0.00147109
	Feature515	Firmicutes	Clostridia	Clostridiales	Ruminococcaceae	Oscillospira	-		0	0.00147109
	Feature712	Firmicutes	Clostridia	Clostridiales	Ruminococcaceae	Oscillospira	-		0	0.00147109
	Feature820	Firmicutes	Clostridia	Clostridiales	Lachnospiraceae	Ruminococcus	gnavus		0	0.00147109
	Feature892	Actinobacteria	Coriobacteriia	Coriobacteriales	Coriobacteriaceae	-	-		0	0.00147109
	Feature1064	Firmicutes	Clostridia	Clostridiales	Ruminococcaceae	-	-		0	0.00147109
	Feature1182	Firmicutes	Clostridia	Clostridiales	Lachnospiraceae	-	-		0	0.00147109
	Feature1704	Firmicutes	Clostridia	Clostridiales	Ruminococcaceae	-	-		0	0.00147109
	Feature2067	Bacteroidetes	Bacteroidia	Bacteroidales	Prevotellaceae	Prevotella	copri		0	0.00147109
Pig-derived features detected in SI and LI	Feature37#	Firmicutes	Clostridia	Clostridiales	Lachnospiraceae	Blautia	-		0.0360416	4.64716
	Feature8	Firmicutes	Bacilli	Lactobacillales	Lactobacillaceae	Lactobacillus	-		17.5059	2.98189
	Feature56#	Firmicutes	Clostridia	Clostridiales	Lachnospiraceae	-	-		0.285758	2.93335
	Feature9*	Firmicutes	Bacilli	Lactobacillales	Lactobacillaceae	Lactobacillus	-		17.5291	1.55494
	Feature42#	Firmicutes	Clostridia	Clostridiales	Ruminococcaceae	Gemmiger	formicilis		0.15189	1.49609
	Feature41#	Firmicutes	Clostridia	Clostridiales	Lachnospiraceae	Coprococcus	-		0.0283184	1.25337
	Feature43#	Bacteroidetes	Bacteroidia	Bacteroidales	S24-7	-	-		0.0231696	1.22247
	Feature86#	Firmicutes	Clostridia	Clostridiales	Veillonellaceae	Megamonas	-		0.0231696	1.12244
	Feature60#	Firmicutes	Clostridia	Clostridiales	Lachnospiraceae	Ruminococcus	-		0.0463392	1.06212
	Feature84#	Firmicutes	Clostridia	Clostridiales	Ruminococcaceae	-	-		0.0283184	0.814982
	Feature95	Firmicutes	Bacilli	Lactobacillales	Lactobacillaceae	Lactobacillus	delbrueckii		0.949954	0.779675
	Feature53#	Firmicutes	Erysipelotrichi	Erysipelotrichales	Erysipelotrichaceae	Eubacterium	biforme		0.0875296	0.532533
	Feature85#	Firmicutes	Clostridia	Clostridiales	Veillonellaceae	Phascolarctobacterium	-		0.0334672	0.326581
	Feature192#	Firmicutes	Clostridia	Clostridiales	Lachnospiraceae	Dorea	longicatena		0.0025744	0.32511
	Feature14	Proteobacteria	Gammaproteobacteria	Enterobacteriales	Enterobacteriaceae	Escherichia	coli		19.5448	0.278035
	Feature50#	Firmicutes	Clostridia	Clostridiales	Ruminococcaceae	-	-		0.012872	0.276564
	Feature33	Firmicutes	Clostridia	Clostridiales	Lachnospiraceae	-	-		0.0051488	0.2442
	Feature15	Firmicutes	Bacilli	Lactobacillales	Lactobacillaceae	Lactobacillus	-		0.265163	0.217721
	Feature96#	Firmicutes	Clostridia	Clostridiales	Ruminococcaceae	Gemmiger	formicilis		0.0025744	0.213307
	Feature136#	Firmicutes	Clostridia	Clostridiales	Lachnospiraceae	Dorea	-		0.0051488	0.192712
	Feature312#	Firmicutes	Clostridia	Clostridiales	Lachnospiraceae	Blautia	-		0.0231696	0.164762
	Feature169#	Firmicutes	Erysipelotrichi	Erysipelotrichales	Erysipelotrichaceae	Eubacterium	cylindroides		0.012872	0.163291
	Feature388#	Firmicutes	Clostridia	Clostridiales	Ruminococcaceae	Oscillospira	-		0.0051488	0.123571
	Feature285#	Firmicutes	Clostridia	Clostridiales	Lachnospiraceae	Blautia	-		0.0102976	0.1221
	Feature166	Firmicutes	Clostridia	Clostridiales	Ruminococcaceae	-	-		0.0025744	0.1221
	Feature222#	Firmicutes	Clostridia	Clostridiales	Ruminococcaceae	Faecalibacterium	prausnitzii		0.0025744	0.119158
	Feature92	Firmicutes	Bacilli	Lactobacillales	Lactobacillaceae	Lactobacillus	reuteri		0.0720832	0.10886
	Feature124	Actinobacteria	Coriobacteriia	Coriobacteriales	Coriobacteriaceae	Collinsella	aerofaciens		0.0308928	0.0970917
	Feature1#	Firmicutes	Bacilli	Lactobacillales	Streptococcaceae	Streptococcus	-		0.0411904	0.0956206
	Feature361	Firmicutes	Clostridia	Clostridiales	Ruminococcaceae	-	-		0.0025744	0.0882651
	Feature165#	Firmicutes	Clostridia	Clostridiales	Peptococcaceae	Peptococcus	-		0.0077232	0.0779675
	Feature162#	Firmicutes	Clostridia	Clostridiales	Ruminococcaceae	-	-		0.0077232	0.0750254
	Feature273	Firmicutes	Clostridia	Clostridiales	Lachnospiraceae	Blautia	-		0.0025744	0.0750254
	Feature219#	Firmicutes	Erysipelotrichi	Erysipelotrichales	Erysipelotrichaceae	Bulleidia	p-1630-c5		0.012872	0.0588434
	Feature293	Firmicutes	Clostridia	Clostridiales	Veillonellaceae	Phascolarctobacterium	-		0.0025744	0.0500169
	Feature454	Firmicutes	Clostridia	Clostridiales	Ruminococcaceae	-	-		0.0025744	0.0294217
	Feature393	Firmicutes	Clostridia	Clostridiales	Ruminococcaceae	Butyricicoccus	pullicaecorum		0.0025744	0.017653
	Feature1036	Firmicutes	Clostridia	Clostridiales	Lachnospiraceae	-	-		0.0025744	0.0132398
	Feature368	Actinobacteria	Coriobacteriia	Coriobacteriales	Coriobacteriaceae	-	-		0.0051488	0.0132398
	Feature499	Actinobacteria	Coriobacteriia	Coriobacteriales	Coriobacteriaceae	Collinsella	aerofaciens		0.0077232	0.00882651
	Feature63	Firmicutes	Clostridia	Clostridiales	Peptostreptococcaceae	-	-		0.0437648	0.00588434
	Feature417	Actinobacteria	Coriobacteriia	Coriobacteriales	Coriobacteriaceae	-	-		0.012872	0.00588434
	Feature519	Proteobacteria	Deltaproteobacteria	Desulfovibrionales	Desulfovibrionaceae	Desulfovibrio	-		0.0025744	0.00441326
	Feature700	Actinobacteria	Coriobacteriia	Coriobacteriales	Coriobacteriaceae	-	-		0.0025744	0.00294217
	Feature117	Firmicutes	Erysipelotrichi	Erysipelotrichales	Erysipelotrichaceae	-	-		0.012872	0.00147109

## Sheet: e
Table S1e. Donor microbes that were successfully transplanted into fecal microbiota-associated (FMA) mice. SI: small intestine; LI: large intestine. * More abundant exogenous microbes colonized in the SI of FMA mice; # More abundant exogenous microbes colonized in the LI of FMA mice.
Item	Feature ID	Taxonomy							Relative abundance (%)
		Phylum	Class	Order	Family	Genus	Species		In SI	In LI
Pig-derived features only detected in SI	Feature391	Bacteroidetes	Bacteroidia	Bacteroidales	Prevotellaceae	Prevotella	copri		0.0077232	0
	Feature257	Firmicutes	Erysipelotrichi	Erysipelotrichales	Erysipelotrichaceae	Bulleidia	p-1630-c5		0.00308928	0
	Feature706	Firmicutes	Clostridia	Clostridiales	Ruminococcaceae	Oscillospira	-		0.00154464	0
	Feature1197	Firmicutes	Clostridia	Clostridiales	Ruminococcaceae	-	-		0.00154464	0
	Feature1278	Firmicutes	Clostridia	Clostridiales	Lachnospiraceae	-	-		0.00154464	0
Pig-derived features only detected in LI	Feature135	Bacteroidetes	Bacteroidia	Bacteroidales	Paraprevotellaceae	Prevotella	-		0	0.200803
	Feature435	Actinobacteria	Coriobacteriia	Coriobacteriales	Coriobacteriaceae	-	-		0	0.0787766
	Feature401	Bacteroidetes	Bacteroidia	Bacteroidales	Prevotellaceae	Prevotella	copri		0	0.0695088
	Feature517	Proteobacteria	Epsilonproteobacteria	Campylobacterales	Helicobacteraceae	Helicobacter	-		0	0.0571517
	Feature491	Firmicutes	Clostridia	Clostridiales	-	-	-		0	0.0478838
	Feature293	Firmicutes	Clostridia	Clostridiales	Veillonellaceae	Phascolarctobacterium	-		0	0.0417053
	Feature637	Bacteroidetes	Bacteroidia	Bacteroidales	Paraprevotellaceae	Prevotella	-		0	0.038616
	Feature572	Bacteroidetes	Bacteroidia	Bacteroidales	Prevotellaceae	Prevotella	copri		0	0.0355267
	Feature735	Firmicutes	Clostridia	Clostridiales	Lachnospiraceae	-	-		0	0.0324374
	Feature410	Firmicutes	Clostridia	Clostridiales	Ruminococcaceae	Oscillospira	-		0	0.0308928
	Feature712	Firmicutes	Clostridia	Clostridiales	Ruminococcaceae	Oscillospira	-		0	0.0293482
	Feature582	Firmicutes	Clostridia	Clostridiales	Ruminococcaceae	-	-		0	0.0247142
	Feature587	Bacteroidetes	Bacteroidia	Bacteroidales	Paraprevotellaceae	Prevotella	-		0	0.0247142
	Feature643	Firmicutes	Clostridia	Clostridiales	Ruminococcaceae	Oscillospira	-		0	0.0231696
	Feature418	Firmicutes	Clostridia	Clostridiales	Ruminococcaceae	Gemmiger	formicilis		0	0.021625
	Feature630	Firmicutes	Erysipelotrichi	Erysipelotrichales	Erysipelotrichaceae	Bulleidia	-		0	0.0200803
	Feature943	Bacteroidetes	Bacteroidia	Bacteroidales	Prevotellaceae	Prevotella	copri		0	0.0154464
	Feature1014	Firmicutes	Clostridia	Clostridiales	Ruminococcaceae	-	-		0	0.0154464
	Feature891	Firmicutes	Clostridia	Clostridiales	Mogibacteriaceae	-	-		0	0.0139018
	Feature820	Firmicutes	Clostridia	Clostridiales	Lachnospiraceae	Ruminococcus	gnavus		0	0.0139018
	Feature848	Firmicutes	Clostridia	Clostridiales	Lachnospiraceae	Ruminococcus	gnavus		0	0.0123571
	Feature454	Firmicutes	Clostridia	Clostridiales	Ruminococcaceae	-	-		0	0.0108125
	Feature191	Firmicutes	Clostridia	Clostridiales	Lachnospiraceae	Roseburia	-		0	0.0108125
	Feature980	Firmicutes	Clostridia	Clostridiales	Ruminococcaceae	Oscillospira	-		0	0.0108125
	Feature316	Firmicutes	Clostridia	Clostridiales	Ruminococcaceae	-	-		0	0.00926784
	Feature895	Firmicutes	Clostridia	Clostridiales	Ruminococcaceae	Oscillospira	-		0	0.0077232
	Feature847	Firmicutes	Clostridia	Clostridiales	Lachnospiraceae	-	-		0	0.0077232
	Feature9	Firmicutes	Bacilli	Lactobacillales	Lactobacillaceae	Lactobacillus	-		0	0.00617856
	Feature1331	Firmicutes	Clostridia	Clostridiales	Mogibacteriaceae	-	-		0	0.00617856
	Feature430	Firmicutes	Clostridia	Clostridiales	Lachnospiraceae	-	-		0	0.00617856
	Feature1474	Firmicutes	Clostridia	Clostridiales	Lachnospiraceae	-	-		0	0.00617856
	Feature919	Firmicutes	Clostridia	Clostridiales	Mogibacteriaceae	-	-		0	0.00617856
	Feature938	Firmicutes	Clostridia	Clostridiales	Mogibacteriaceae	-	-		0	0.00463392
	Feature1643	Spirochaetes	Spirochaetes	Sphaerochaetales	Sphaerochaetaceae	Sphaerochaeta	-		0	0.00463392
	Feature1844	Firmicutes	Clostridia	Clostridiales	Ruminococcaceae	Oscillospira	-		0	0.00463392
	Feature464	Firmicutes	Clostridia	Clostridiales	Lachnospiraceae	-	-		0	0.00308928
	Feature519	Proteobacteria	Deltaproteobacteria	Desulfovibrionales	Desulfovibrionaceae	Desulfovibrio	-		0	0.00308928
	Feature777	Firmicutes	Clostridia	Clostridiales	Ruminococcaceae	-	-		0	0.00308928
	Feature152	Firmicutes	Clostridia	Clostridiales	Ruminococcaceae	-	-		0	0.00154464
	Feature494	Firmicutes	Clostridia	Clostridiales	Lachnospiraceae	-	-		0	0.00154464
	Feature907	Firmicutes	Clostridia	Clostridiales	-	-	-		0	0.00154464
	Feature1033	Firmicutes	Clostridia	Clostridiales	-	-	-		0	0.00154464
	Feature1077	Proteobacteria	Deltaproteobacteria	Desulfovibrionales	Desulfovibrionaceae	Desulfovibrio	-		0	0.00154464
	Feature1093	Bacteroidetes	Bacteroidia	Bacteroidales	-	-	-		0	0.00154464
	Feature1182	Firmicutes	Clostridia	Clostridiales	Lachnospiraceae	-	-		0	0.00154464
	Feature1227	Bacteroidetes	Bacteroidia	Bacteroidales	S24-7	-	-		0	0.00154464
	Feature1233	Actinobacteria	Coriobacteriia	Coriobacteriales	Coriobacteriaceae	-	-		0	0.00154464
	Feature1238	Firmicutes	Clostridia	Clostridiales	Lachnospiraceae	-	-		0	0.00154464
	Feature1562	Actinobacteria	Coriobacteriia	Coriobacteriales	Coriobacteriaceae	-	-		0	0.00154464
	Feature1584	Proteobacteria	Betaproteobacteria	Burkholderiales	Oxalobacteraceae	Oxalobacter	formigenes		0	0.00154464
Pig-derived features detected in SI and LI	Feature39#	Firmicutes	Clostridia	Clostridiales	Ruminococcaceae	-	-		0.0077232	4.40377
	Feature33	Firmicutes	Clostridia	Clostridiales	Lachnospiraceae	-	-		1.35465	2.98116
	Feature42#	Firmicutes	Clostridia	Clostridiales	Ruminococcaceae	Gemmiger	formicilis		0.430955	1.51066
	Feature60	Firmicutes	Clostridia	Clostridiales	Lachnospiraceae	Ruminococcus	-		0.571517	1.23571
	Feature50	Firmicutes	Clostridia	Clostridiales	Ruminococcaceae	-	-		0.268767	0.970034
	Feature53#	Firmicutes	Erysipelotrichi	Erysipelotrichales	Erysipelotrichaceae	Eubacterium	biforme		0.800124	0.906704
	Feature37	Firmicutes	Clostridia	Clostridiales	Lachnospiraceae	Blautia	-		0.381526	0.691999
	Feature96	Firmicutes	Clostridia	Clostridiales	Ruminococcaceae	Gemmiger	formicilis		0.319741	0.670374
	Feature179#	Firmicutes	Clostridia	Clostridiales	Lachnospiraceae	Roseburia	faecis		0.077232	0.421687
	Feature14	Proteobacteria	Gammaproteobacteria	Enterobacteriales	Enterobacteriaceae	Escherichia	coli		0.274946	0.421687
	Feature166#	Firmicutes	Clostridia	Clostridiales	Ruminococcaceae	-	-		0.00154464	0.36608
	Feature165#	Firmicutes	Clostridia	Clostridiales	Peptococcaceae	Peptococcus	-		0.0494285	0.36608
	Feature85#	Firmicutes	Clostridia	Clostridiales	Veillonellaceae	Phascolarctobacterium	-		0.00154464	0.344455
	Feature56	Firmicutes	Clostridia	Clostridiales	Lachnospiraceae	-	-		0.0895891	0.288848
	Feature173#	Firmicutes	Clostridia	Clostridiales	Lachnospiraceae	Oribacterium	-		0.0139018	0.261044
	Feature169	Firmicutes	Erysipelotrichi	Erysipelotrichales	Erysipelotrichaceae	Eubacterium	cylindroides		0.118937	0.250232
	Feature229	Firmicutes	Clostridia	Clostridiales	Lachnospiraceae	Blautia	obeum		0.0710534	0.248687
	Feature271#	Firmicutes	Clostridia	Clostridiales	Lachnospiraceae	Roseburia	-		0.00617856	0.244053
	Feature164	Firmicutes	Clostridia	Clostridiales	Lachnospiraceae	Coprococcus	-		0.223973	0.230151
	Feature124	Actinobacteria	Coriobacteriia	Coriobacteriales	Coriobacteriaceae	Collinsella	aerofaciens		0.146741	0.228607
	Feature219	Firmicutes	Erysipelotrichi	Erysipelotrichales	Erysipelotrichaceae	Bulleidia	p-1630-c5		0.094223	0.223973
	Feature230	Firmicutes	Clostridia	Clostridiales	Lachnospiraceae	Dorea	-		0.0633302	0.191535
	Feature208	Firmicutes	Clostridia	Clostridiales	Ruminococcaceae	Butyricicoccus	pullicaecorum		0.122027	0.171455
	Feature117	Firmicutes	Erysipelotrichi	Erysipelotrichales	Erysipelotrichaceae	-	-		0.0756874	0.168366
	Feature301	Firmicutes	Clostridia	Clostridiales	Lachnospiraceae	-	-		0.0200803	0.122027
	Feature203#	Firmicutes	Clostridia	Clostridiales	Ruminococcaceae	-	-		0.00308928	0.115848
	Feature136	Firmicutes	Clostridia	Clostridiales	Lachnospiraceae	Dorea	-		0.0308928	0.115848
	Feature372	Firmicutes	Clostridia	Clostridiales	Ruminococcaceae	Faecalibacterium	prausnitzii		0.00463392	0.0911338
	Feature424	Firmicutes	Clostridia	Clostridiales	Lachnospiraceae	Ruminococcus	gnavus		0.00926784	0.0803213
	Feature216	Firmicutes	Clostridia	Clostridiales	Lachnospiraceae	-	-		0.0123571	0.0741427
	Feature311#	Firmicutes	Clostridia	Clostridiales	Eubacteriaceae	Anaerofustis	-		0.00617856	0.055607
	Feature192	Firmicutes	Clostridia	Clostridiales	Lachnospiraceae	Dorea	longicatena		0.00154464	0.0540624
	Feature251	Firmicutes	Clostridia	Clostridiales	Lachnospiraceae	Blautia	-		0.0154464	0.0432499
	Feature423#	Firmicutes	Erysipelotrichi	Erysipelotrichales	Erysipelotrichaceae	p-75-a5	-		0.00463392	0.0432499
	Feature475	Firmicutes	Clostridia	Clostridiales	Lachnospiraceae	Oribacterium	-		0.00463392	0.0417053
	Feature63	Firmicutes	Clostridia	Clostridiales	Peptostreptococcaceae	-	-		0.021625	0.0417053
	Feature273	Firmicutes	Clostridia	Clostridiales	Lachnospiraceae	Blautia	-		0.00308928	0.0417053
	Feature636	Firmicutes	Clostridia	Clostridiales	Lachnospiraceae	Butyrivibrio	-		0.0154464	0.0401606
	Feature415	Firmicutes	Clostridia	Clostridiales	Lachnospiraceae	Ruminococcus	gnavus		0.0108125	0.038616
	Feature285	Firmicutes	Clostridia	Clostridiales	Lachnospiraceae	Blautia	-		0.0278035	0.0370714
	Feature92*	Firmicutes	Bacilli	Lactobacillales	Lactobacillaceae	Lactobacillus	reuteri		1.09361	0.0355267
	Feature222	Firmicutes	Clostridia	Clostridiales	Ruminococcaceae	Faecalibacterium	prausnitzii		0.00463392	0.0355267
	Feature417	Actinobacteria	Coriobacteriia	Coriobacteriales	Coriobacteriaceae	-	-		0.0231696	0.0339821
	Feature275	Firmicutes	Erysipelotrichi	Erysipelotrichales	Erysipelotrichaceae	Catenibacterium	-		0.0370714	0.0324374
	Feature8*	Firmicutes	Bacilli	Lactobacillales	Lactobacillaceae	Lactobacillus	-		1.00402	0.0308928
	Feature717	Firmicutes	Clostridia	Clostridiales	Lachnospiraceae	Blautia	-		0.0077232	0.0293482
	Feature522	Actinobacteria	Coriobacteriia	Coriobacteriales	Coriobacteriaceae	Slackia	-		0.0139018	0.0278035
	Feature499	Actinobacteria	Coriobacteriia	Coriobacteriales	Coriobacteriaceae	Collinsella	aerofaciens		0.0123571	0.0262589
	Feature162	Firmicutes	Clostridia	Clostridiales	Ruminococcaceae	-	-		0.00463392	0.0262589
	Feature368#	Actinobacteria	Coriobacteriia	Coriobacteriales	Coriobacteriaceae	-	-		0.00154464	0.0262589
	Feature790	Firmicutes	Clostridia	Clostridiales	-	-	-		0.00308928	0.0247142
	Feature319	Firmicutes	Clostridia	Clostridiales	Lachnospiraceae	-	-		0.0494285	0.0247142
	Feature998	Bacteroidetes	Bacteroidia	Bacteroidales	Prevotellaceae	Prevotella	-		0.00154464	0.0231696
	Feature156	Firmicutes	Clostridia	Clostridiales	Ruminococcaceae	Gemmiger	formicilis		0.0077232	0.0231696
	Feature999	Firmicutes	Clostridia	Clostridiales	-	-	-		0.00308928	0.021625
	Feature322	Firmicutes	Clostridia	Clostridiales	Lachnospiraceae	Coprococcus	-		0.00463392	0.0200803
	Feature625	Firmicutes	Clostridia	Clostridiales	Lachnospiraceae	-	-		0.016991	0.0185357
	Feature897	Firmicutes	Erysipelotrichi	Erysipelotrichales	Erysipelotrichaceae	Bulleidia	-		0.00617856	0.016991
	Feature1	Firmicutes	Bacilli	Lactobacillales	Streptococcaceae	Streptococcus	-		0.0710534	0.016991
	Feature792	Firmicutes	Clostridia	Clostridiales	Ruminococcaceae	-	-		0.016991	0.0154464
	Feature700	Actinobacteria	Coriobacteriia	Coriobacteriales	Coriobacteriaceae	-	-		0.00154464	0.0139018
	Feature871	Firmicutes	Clostridia	Clostridiales	-	-	-		0.00308928	0.0108125
	Feature15	Firmicutes	Bacilli	Lactobacillales	Lactobacillaceae	Lactobacillus	-		0.398517	0.0077232
	Feature378	Firmicutes	Clostridia	Clostridiales	-	-	-		0.00308928	0.0077232
	Feature564	Firmicutes	Clostridia	Clostridiales	Ruminococcaceae	Butyricicoccus	pullicaecorum		0.00154464	0.0077232
	Feature84	Firmicutes	Clostridia	Clostridiales	Ruminococcaceae	-	-		0.0648749	0.00617856
	Feature855	Firmicutes	Clostridia	Clostridiales	Lachnospiraceae	Blautia	-		0.00154464	0.00617856
	Feature769	Firmicutes	Clostridia	Clostridiales	Mogibacteriaceae	Mogibacterium	-		0.00308928	0.00308928
	Feature892	Actinobacteria	Coriobacteriia	Coriobacteriales	Coriobacteriaceae	-	-		0.00308928	0.00308928
	Feature485	Firmicutes	Clostridia	Clostridiales	Lachnospiraceae	-	-		0.00308928	0.00308928
	Feature1328	Actinobacteria	Coriobacteriia	Coriobacteriales	Coriobacteriaceae	-	-		0.00154464	0.00308928
	Feature1004	Firmicutes	Clostridia	Clostridiales	Lachnospiraceae	Blautia	-		0.00617856	0.00154464

## Sheet: f
Table S1f. Donor microbes that were successfully transplanted into whole-intestinal microbiota-associated (WIMA) mice.SI: small intestine; LI: large intestine. * More abundant exogenous microbes colonized in the SI of WIMA mice; # More abundant exogenous microbes colonized in the LI of WIMA mice.
Item	Feature ID	Taxonomy							Relative abundance (%)
		Phylum	Class	Order	Family	Genus	Species		In SI	In LI
Pig-derived features only detected in SI	Feature9	Firmicutes	Bacilli	Lactobacillales	Lactobacillaceae	Lactobacillus	-		0.844403	0
	Feature1	Firmicutes	Bacilli	Lactobacillales	Streptococcaceae	Streptococcus	-		0.34	0
	Feature37	Firmicutes	Clostridia	Clostridiales	Lachnospiraceae	Blautia	-		0.0892459	0
	Feature164	Firmicutes	Clostridia	Clostridiales	Lachnospiraceae	Coprococcus	-		0.0480555	0
	Feature155	Cyanobacteria	Chloroplast	Streptophyta	-	-	-		0.0240277	0
	Feature8	Firmicutes	Bacilli	Lactobacillales	Lactobacillaceae	Lactobacillus	-		0.0102976	0
	Feature322	Firmicutes	Clostridia	Clostridiales	Lachnospiraceae	Coprococcus	-		0.00686507	0
	Feature1064	Firmicutes	Clostridia	Clostridiales	Ruminococcaceae	-	-		0.00686507	0
	Feature1388	Firmicutes	Clostridia	Clostridiales	Mogibacteriaceae	-	-		0.00686507	0
	Feature17	Firmicutes	Clostridia	Clostridiales	Clostridiaceae	-	-		0.00343253	0
	Feature27	Firmicutes	Clostridia	Clostridiales	Lachnospiraceae	-	-		0.00343253	0
	Feature40	Firmicutes	Bacilli	Bacillales	Staphylococcaceae	Staphylococcus	-		0.00343253	0
	Feature402	Firmicutes	Bacilli	Bacillales	Bacillaceae	Bacillus	-		0.00343253	0
	Feature631	Bacteroidetes	Bacteroidia	Bacteroidales	-	-	-		0.00343253	0
	Feature843	Firmicutes	Clostridia	Clostridiales	Ruminococcaceae	Oscillospira	-		0.00343253	0
Pig-derived features only detected in LI	Feature251	Firmicutes	Clostridia	Clostridiales	Lachnospiraceae	Blautia	-		0	0.0703669
	Feature556	Firmicutes	Clostridia	Clostridiales	Clostridiaceae	Clostridium	-		0	0.0617856
	Feature166	Firmicutes	Clostridia	Clostridiales	Ruminococcaceae	-	-		0	0.0583531
	Feature526	Firmicutes	Clostridia	Clostridiales	Lachnospiraceae	Dorea	-		0	0.0566368
	Feature293	Firmicutes	Clostridia	Clostridiales	Veillonellaceae	Phascolarctobacterium	-		0	0.0360416
	Feature564	Firmicutes	Clostridia	Clostridiales	Ruminococcaceae	Butyricicoccus	pullicaecorum		0	0.0308928
	Feature454	Firmicutes	Clostridia	Clostridiales	Ruminococcaceae	-	-		0	0.0291765
	Feature583	Firmicutes	Clostridia	Clostridiales	Ruminococcaceae	Oscillospira	-		0	0.0274603
	Feature638	Firmicutes	Clostridia	Clostridiales	Lachnospiraceae	-	-		0	0.025744
	Feature63	Firmicutes	Clostridia	Clostridiales	Peptostreptococcaceae	-	-		0	0.0223115
	Feature423	Firmicutes	Erysipelotrichi	Erysipelotrichales	Erysipelotrichaceae	p-75-a5	-		0	0.0137301
	Feature418	Firmicutes	Clostridia	Clostridiales	Ruminococcaceae	Gemmiger	formicilis		0	0.0137301
	Feature1353	Bacteroidetes	Bacteroidia	Bacteroidales	Prevotellaceae	Prevotella	-		0	0.0137301
	Feature424	Firmicutes	Clostridia	Clostridiales	Lachnospiraceae	Ruminococcus	gnavus		0	0.0120139
	Feature519	Proteobacteria	Deltaproteobacteria	Desulfovibrionales	Desulfovibrionaceae	Desulfovibrio	-		0	0.0120139
	Feature561	Proteobacteria	Deltaproteobacteria	Desulfovibrionales	Desulfovibrionaceae	Desulfovibrio	-		0	0.0102976
	Feature393	Firmicutes	Clostridia	Clostridiales	Ruminococcaceae	Butyricicoccus	pullicaecorum		0	0.00858133
	Feature717	Firmicutes	Clostridia	Clostridiales	Lachnospiraceae	Blautia	-		0	0.00858133
	Feature208	Firmicutes	Clostridia	Clostridiales	Ruminococcaceae	Butyricicoccus	pullicaecorum		0	0.00686507
	Feature924	Proteobacteria	Deltaproteobacteria	Desulfovibrionales	Desulfovibrionaceae	Desulfovibrio	-		0	0.00686507
	Feature110	Firmicutes	Clostridia	Clostridiales	Ruminococcaceae	-	-		0	0.0051488
	Feature1227	Bacteroidetes	Bacteroidia	Bacteroidales	S24-7	-	-		0	0.0051488
	Feature848	Firmicutes	Clostridia	Clostridiales	Lachnospiraceae	Ruminococcus	gnavus		0	0.00343253
	Feature1438	Firmicutes	Clostridia	Clostridiales	-	-	-		0	0.00343253
	Feature15	Firmicutes	Bacilli	Lactobacillales	Lactobacillaceae	Lactobacillus	-		0	0.00343253
	Feature230	Firmicutes	Clostridia	Clostridiales	Lachnospiraceae	Dorea	-		0	0.00171627
	Feature499	Actinobacteria	Coriobacteriia	Coriobacteriales	Coriobacteriaceae	Collinsella	aerofaciens		0	0.00171627
	Feature509	Bacteroidetes	Bacteroidia	Bacteroidales	Prevotellaceae	Prevotella	-		0	0.00171627
	Feature700	Actinobacteria	Coriobacteriia	Coriobacteriales	Coriobacteriaceae	-	-		0	0.00171627
	Feature740	Bacteroidetes	Bacteroidia	Bacteroidales	Prevotellaceae	Prevotella	-		0	0.00171627
	Feature1331	Firmicutes	Clostridia	Clostridiales	Mogibacteriaceae	-	-		0	0.00171627
Pig-derived features detected in SI and LI	Feature43#	Bacteroidetes	Bacteroidia	Bacteroidales	S24-7	-	-		0.607558	2.04064
	Feature42#	Firmicutes	Clostridia	Clostridiales	Ruminococcaceae	Gemmiger	formicilis		0.312361	1.25459
	Feature4*	Actinobacteria	Actinobacteria	Bifidobacteriales	Bifidobacteriaceae	Bifidobacterium	pseudolongum		26.8836	0.858133
	Feature84#	Firmicutes	Clostridia	Clostridiales	Ruminococcaceae	-	-		0.0274603	0.767171
	Feature124#	Actinobacteria	Coriobacteriia	Coriobacteriales	Coriobacteriaceae	Collinsella	aerofaciens		0.0961109	0.52861
	Feature41	Firmicutes	Clostridia	Clostridiales	Lachnospiraceae	Coprococcus	-		0.0102976	0.47369
	Feature50	Firmicutes	Clostridia	Clostridiales	Ruminococcaceae	-	-		0.415337	0.458243
	Feature14*	Proteobacteria	Gammaproteobacteria	Enterobacteriales	Enterobacteriaceae	Escherichia	coli		16.3869	0.368997
	Feature191#	Firmicutes	Clostridia	Clostridiales	Lachnospiraceae	Roseburia	-		0.00343253	0.351835
	Feature85#	Firmicutes	Clostridia	Clostridiales	Veillonellaceae	Phascolarctobacterium	-		0.0102976	0.351835
	Feature33	Firmicutes	Clostridia	Clostridiales	Lachnospiraceae	-	-		0.106409	0.276319
	Feature162#	Firmicutes	Clostridia	Clostridiales	Ruminococcaceae	-	-		0.00686507	0.21625
	Feature390	Proteobacteria	Gammaproteobacteria	Aeromonadales	Succinivibrionaceae	Succinivibrio	-		0.0343253	0.139018
	Feature299#	Proteobacteria	Deltaproteobacteria	Desulfovibrionales	Desulfovibrionaceae	Desulfovibrio	-		0.0274603	0.0840971
	Feature415	Firmicutes	Clostridia	Clostridiales	Lachnospiraceae	Ruminococcus	gnavus		0.00343253	0.0720832
	Feature96	Firmicutes	Clostridia	Clostridiales	Ruminococcaceae	Gemmiger	formicilis		0.0411904	0.0223115
	Feature190	Firmicutes	Clostridia	Clostridiales	Ruminococcaceae	Faecalibacterium	prausnitzii		0.508015	0.0223115
	Feature1118	Firmicutes	Clostridia	Clostridiales	Ruminococcaceae	-	-		0.00343253	0.0171627
	Feature1238	Firmicutes	Clostridia	Clostridiales	Lachnospiraceae	-	-		0.00343253	0.00686507
	Feature228	Firmicutes	Bacilli	Bacillales	Staphylococcaceae	Jeotgalicoccus	-		0.312361	0.0051488
	Feature1274	Verrucomicrobia	Verrucomicrobiae	Verrucomicrobiales	Verrucomicrobiaceae	Akkermansia	-		0.00686507	0.0051488
